# Supplementary material for: Exploring the Chemical Space of Kawakawa Leaf (Piper excelsum)
Source: Nutrients. 2022 Dec 5;14(23):5168. doi: 10.3390/nu14235168 (PMC9741024; doi:10.3390/nu14235168)
Supplement: Supplementary file 1 [file nutrients-14-05168-s001.zip]

Archive with 2 entries (2 files):
- Figure_S1_3_yangambin_isomers.svg
- Figure_S2_alkaloid_fragmentation_patterns.svg
